# Supplementary material for: Effect on Cellular Vitality In Vitro of Novel APRF-Chlorhexidine Treated Membranes
Source: J Funct Biomater. 2022 Nov 7;13(4):226. doi: 10.3390/jfb13040226 (PMC9680238; doi:10.3390/jfb13040226)
Supplement: Supplementary file 1 [file jfb-13-00226-s001.zip]

Archive with 1 entries (1 files):
- jfb-1965549-supplementary.pdf
